# Supplementary material for: Colorectal cancer and Cryptosporidium spp. infection
Source: PLoS One. 2018 Apr 19;13(4):e0195834. doi: 10.1371/journal.pone.0195834 (PMC5908144; doi:10.1371/journal.pone.0195834)
Supplement: S1 Data — (XLS) [file pone.0195834.s001.xls]

## Sheet: Colorectal cancer group
Sex	Age	Astler Coller stage	Location	TNM	T	N	M	TNM stage	Grade	Cryptosporidium spp. antigen
female	64	B1	3	T2N0M0	2	0	0	I	G2	negative
female	83	C2	6.7	T3N2bM0	3	2	0	IIIC	G2	negative
female	56	C2	7	T3N2bM0	3	2	0	IIIC	G2	negative
male	53	C2	7	T4aN2bM0	4	2	0	IIIC	G2	positive
female	77	C2	6	T3N2aM0	3	2	0	IIIB	G2	negative
male	71	C2	2	T3N1M0	3	1	0	IIIB	G2	negative
male	84	C2	6	T3N1aM0	3	1	0	IIIB	G2	negative
male	73	B1	7	T2N0M0	2	0	0	I	G2	negative
male	55	B2	5	T3N0M0	3	0	0	IIA	G2	negative
female	75	B2	7	T3N0M0	3	0	0	IIA	G2	negative
female	79	B2	7	T3N0M0	3	0	0	IIA	mucinosum	negative
female	72	B2	2	T3N0M0	3	0	0	IIA	G2	negative
male	58	A	7	T1N0M0	1	0	0	I	G2	negative
male	71	B2	6	T3N0M0	3	0	0	IIA	mucinosum	negative
female	57	C2	6	T3N2aM0	3	2	0	IIIB	G3	negative
male	74	B1	7	T2N0M0	2	0	0	I	G2	negative
female	41	B2	7	T3N0M0	3	0	0	IIA	G3	negative
male	70	B1	7	T2N0M0	2	0	0	I	G2	negative
male	62	B1	7	T2N0M0	2	0	0	I	G1	negative
female	79	B2	7	T3N0M0	3	0	0	IIA	G2	negative
male	62	C2	6	T3N1bM0	3	1	0	IIIB	G2	negative
male	70	B2	3	T3N0M0	3	0	0	IIA	G2	negative
male	77	C2	7	T4aN1bM0	4	1	0	IIIB	G2	negative
male	70	B2	7	T3N0M0	3	0	0	IIA	G2	negative
male	74	C2	7	T3N1aM0	3	1	0	IIIB	G2	positive
female	62	C2	6	T3N1M0	3	1	0	IIIB	G1	negative
male	57	C2	6.7	T3N2aM0	3	2	0	IIIB	G2	negative
female	57	D	6	T3N2M1	3	2	1	IV	G2	negative
male	78	C2	7	T3N1aM0	3	1	0	IIIB	G2	positive
male	70	A	7	T1N0M0	1	0	0	I	G2	negative
male	68	B2	7	T3N0M0	3	0	0	IIA	G2	positive
male	71	B2	7	T3N0M0	3	0	0	IIA	G2	negative
male	74	B1	6	T2N0M0	2	0	0	I	G1	negative
female	50	D	6	T3N0M1a	3	0	1	IV	G2	negative
male	55	B2	7	T3N0M0	3	0	0	IIA	G2	negative
female	62	B2	2	T3N0M0	3	0	0	IIA	G2	negative
female	66	B2	7	T3N0M0	3	0	0	IIA	G2	negative
female	84	C2	6	T3N1bM0	3	1	0	IIIB	G2	negative
male	78	B2	7	T3N0M0	3	0	0	IIA	G2	negative
male	65	C2	2.3	T3N2bM0	3	2	0	IIIC	G2	negative
female	55	B1	6	T2N0M0	2	0	0	I	G2	negative
female	68	B1	6	T2N0M0	2	0	0	I	G2	positive
male	45	B2	3	T3N0M0	3	0	0	IIA	G2	negative
male	72	C2	7	T3N1bM0	3	1	0	IIIB		negative
male	76	B1	7	T2N0M0	2	0	0	I	G2	negative
male	54	C1	7	T2N1bM0	2	1	0	IIIA	G3	negative
female	82	C2	6	T3N2aM0	3	2	0	IIIB	G2	negative
male	61	B2	2	T3N0M0	3	0	0	IIA	G2	negative
male	69	D	7	T3N1bM1	3	1	1	IV	G2	negative
male	56	C2	7	T3N2aM0	3	2	0	IIIB	G2	negative
male	56	B2	6.7	T3N0M0	3	0	0	IIA	G2	negative
male	48	D	3	T3N2bM1	3	2	1	IV	mucinosum	negative
male	65	B1	2	T2N0M0	2	0	0	I	G2	negative
male	73	D	2	T3N0M1a	3	0	1	IV	G2	positive
female	61	D	6	T3N2M1a	3	2	1	IV	G2	negative
male	71	B2	7	T3N0M0	3	0	0	IIA	G2	positive
male	54	C2	7	T3N1aM0	3	1	0	IIIB	G3	negative
male	67	B2	7	T3N0M0	3	0	0	IIA	G3	positive
female	68	D	6.7	T3N2bM1b	3	2	1	IV	G2	negative
male	64	C2	4	T3N1bM0	3	1	0	IIIB	G2	negative
male	73	A	7	T1N0M0	1	0	0	I	mucinosum	negative
female	66	B1	6.7	T2N0M0	2	0	0	I	G2	negative
male	69	C3	7	T4bN2M0	4	2	0	IIIC	G3	negative
female	56	B2	5	T3N0M0	3	0	0	IIA	mucinosum	negative
female	78	D	7	T3N2aM1	3	2	1	IV	G2	negative
male	72	B2	5	T3N0M0	3	0	0	IIA	G3	negative
female	48	C2	4	T3N1bM0	3	1	0	IIIB	mucinosum	negative
female	88	C2	7	T3N1bM0	3	1	0	IIIB	G2	negative
male	80	C2	6.7	T3N2aM0	3	2	0	IIIB	G3	negative
female	76	B2	1	T3N0M0	3	0	0	IIA	G3	negative
female	65	C2	7	T3N1bM0	3	1	0	IIIB	G3	negative
male	59	D	7	T2N0M1	2	0	1	IV	G2	negative
male	55	B1	6	T2N0M0	2	0	0	I	G3	negative
male	85	B2	7	T3N0M0	3	0	0	IIA	G2	negative
female	62	B2	2	T3N0M0	3	0	0	IIA	G1	negative
female	54	B2	3	T3N0M0	3	0	0	IIA	G2	negative
female	60	B2	3	T3N0M0	3	0	0	IIA	G1	negative
male	58	C2	4	T3N2aM0	3	2	0	IIIB	G2	negative
male	66	B1	7	T2N0M0	2	0	0	I	G2	negative
female	66	B2	2.3	T3N0M0	3	0	0	IIA	G2	positive
male	53	B2	6	T3N0M0	3	0	0	IIA	G2	positive
male	60	B2	7	T3N0M0	3	0	0	IIA	G2	negative
female	57	B2	3	T3N0M0	3	0	0	IIA	G2	negative
female	60	B1	7	T2N0M0	2	0	0	I	G2	negative
male	70	C2	6	T3N2aM0	3	2	0	IIIB	G2	positive
male	81	C2	6	T4aN1M0	4	1	0	IIIB	G3	positive
female	83	C2	1	T3N2bM0	3	2	0	IIIC	G2	negative
female	64	D	6.7	T4aN0M1	4	0	1	IV	G1	negative
female	68	B1	6	T2N0M0	2	0	0	I	G2	negative
female	67	D	7	T3N2M1	3	2	1	IV	G3	negative
male	61	C2	6.7	T3N1M0	3	1	0	IIIB	G2	negative
female	55	C3	6	T4bN1M0	4	1	0	IIIC	G2	negative
male	64	B3	7	T4bN0M0	4	0	0	IIC		negative
male	76	C2	6	T3N1M0	3	1	0	IIIB	G2	positive
male	53	D	4	T3N0M1	3	0	1	IV	G2	negative
male	64	C2	7	T3N1M0	3	1	0	IIIB	G2	negative
male	64	B2	4	T3N0M0	3	0	0	IIA	G2	negative
male	61	B2	6	T3N0M0	3	0	0	IIA	G2	negative
female	45	B2	6	T3N0M0	3	0	0	IIA	G2	negative
male	81	D	7	T3N1M1	3	1	1	IV	G2	negative
female	62	C1	7	T2N2M0	2	2	0	IIIB	G2	negative
male	63	D	6	T3N2M1	3	2	1	IV	G2	negative
female	50	C2	2	T3N1M0	3	1	0	IIIB	G1	negative
male	58	D	6.7	T3N1M1	3	1	1	IV	G2	negative
male	74	D	7	T3N2M1	3	2	1	IV	G2	negative
male	38	C2	6	T3N2aM0	3	2	0	IIIB	G2	positive
male	40	B2	2	T3N0M0	3	0	0	IIA	G3	negative
male	66	B2	6	T3N0M0	3	0	0	IIA	mucinosum	negative

## Sheet: Control group
Sex	Age	Cryptosporidium spp. antigen
male	67	negative
female	52	negative
female	60	negative
female	56	negative
male	55	negative
male	53	negative
male	59	negative
female	59	negative
female	62	negative
female	57	negative
male	52	positive
male	49	negative
female	60	negative
female	72	negative
male	64	negative
female	47	negative
female	47	negative
male	53	negative
male	56	negative
male	69	negative
male	79	negative
male	59	positive
female	60	negative
female	74	negative
female	56	negative
male	64	negative
female	62	negative
male	64	positive
male	75	negative
female	64	negative
female	73	negative
female	52	negative
female	52	negative
male	88	negative
female	78	negative
female	58	negative
male	70	negative
female	38	negative
female	59	negative
male	58	negative
female	75	negative
female	64	negative
female	55	negative
female	64	negative
female	83	negative
female	80	negative
female	63	negative
male	52	negative
male	74	positive
male	50	negative
male	58	negative
female	60	negative
female	74	negative
female	61	negative
female	68	negative
male	62	negative
male	51	negative
male	75	negative
male	68	negative
male	65	negative
female	58	negative
male	58	negative
male	81	negative
male	62	negative
male	66	negative
male	65	negative
female	65	negative
male	52	negative
male	52	negative
male	56	negative
male	61	negative
female	63	negative
female	66	negative
female	58	negative
male	78	negative
male	58	negative
female	63	negative
male	79	negative
female	43	negative
female	44	negative
female	45	negative
male	63	negative
female	50	negative
female	50	negative
female	71	negative
female	48	negative
female	38	negative
female	48	negative
female	73	negative
female	48	negative
female	71	negative
female	80	negative
female	62	negative
female	68	negative
female	68	negative
male	83	negative
male	78	negative
male	85	negative
male	77	negative
male	69	negative
male	68	negative
male	59	negative
male	66	negative
male	72	negative
male	88	negative
male	64	negative
male	77	negative
male	63	negative
female	61	negative
male	82	negative
male	62	positive
male	79	negative
male	73	negative
male	58	negative
male	73	negative
male	69	negative
male	57	negative
male	66	negative
male	65	negative
male	67	negative
male	63	negative
male	78	negative
male	58	negative
male	64	negative
male	63	negative
